# Supplementary material for: Kinematic Studies of the Go/No-Go Task as a Dynamic Sensorimotor Inhibition Task for Assessment of Motor and Executive Function in Stroke Patients: An Exploratory Study in a Neurotypical Sample
Source: Brain Sci. 2022 Nov 19;12(11):1581. doi: 10.3390/brainsci12111581 (PMC9688448; doi:10.3390/brainsci12111581)
Supplement: Supplementary file 1 [file brainsci-12-01581-s001.zip]

Archive with 1 entries (1 files):
- brainsci-1915807-supplementary.pdf
